# Supplementary material for: Development and evaluation of PlasmoPod: A cartridge-based nucleic acid amplification test for rapid malaria diagnosis and surveillance
Source: PLOS Glob Public Health. 2023 Sep 27;3(9):e0001516. doi: 10.1371/journal.pgph.0001516 (PMC10529553; doi:10.1371/journal.pgph.0001516)
Supplement: S1 Data — All data that support the findings of this study are available as a supplementary document uploaded to the journal’s website. (XLSX) [file pgph.0001516.s002.xlsx]

## Sheet: analytical_performance_data
sample_id	replicate	sample_description	pf_parasite_density_pf/uL	PlasmoPod_Cq	PlasmoPod_result	amplification	max_slope
ape_sample_01	1	P. falciparum	0.0008	-1	negative	3.4	0.39
ape_sample_01	2	P. falciparum	0.0008	-1	negative	1.29	0.12
ape_sample_01	3	P. falciparum	0.0008	-1	negative	0.2	0.02
ape_sample_01	4	P. falciparum	0.0008	-1	negative	0.1	0.01
ape_sample_02	1	P. falciparum	0.004	-1	negative	5.88	0.59
ape_sample_02	2	P. falciparum	0.004	32.3	positive	13.53	1.53
ape_sample_02	3	P. falciparum	0.004	-1	negative	8.69	0.94
ape_sample_02	4	P. falciparum	0.004	-1	negative	2.6	0.32
ape_sample_03	1	P. falciparum	0.02	30.37	positive	21.96	2.28
ape_sample_03	2	P. falciparum	0.02	31.22	positive	27.25	3.13
ape_sample_03	3	P. falciparum	0.02	30.02	positive	27.39	2.76
ape_sample_03	4	P. falciparum	0.02	30.16	positive	15.81	1.74
ape_sample_04	1	P. falciparum	0.1	28.86	positive	23.24	2.68
ape_sample_04	2	P. falciparum	0.1	28.55	positive	33.46	4.16
ape_sample_04	3	P. falciparum	0.1	28.45	positive	28.61	3.34
ape_sample_04	4	P. falciparum	0.1	28.44	positive	20.81	2.39
ape_sample_05	1	P. falciparum	0.32	26.05	positive	36.17	4
ape_sample_05	2	P. falciparum	0.32	25.78	positive	41.89	4.59
ape_sample_05	3	P. falciparum	0.32	25.4	positive	31.72	3.63
ape_sample_05	4	P. falciparum	0.32	24.93	positive	26.12	2.78
ape_sample_06	1	P. falciparum	0.5	26.67	positive	20.21	2.39
ape_sample_06	2	P. falciparum	0.5	25.91	positive	24.37	2.81
ape_sample_06	3	P. falciparum	0.5	26.69	positive	22.91	2.83
ape_sample_06	4	P. falciparum	0.5	26.57	positive	15.01	1.84
ape_sample_07	1	P. falciparum	0.8	25.44	positive	15.82	1.87
ape_sample_07	2	P. falciparum	0.8	24.98	positive	16.9	2.19
ape_sample_07	3	P. falciparum	0.8	25.4	positive	17.68	2.13
ape_sample_07	4	P. falciparum	0.8	26.07	positive	12.86	1.58
ape_sample_08	1	P. falciparum	1.6	24.27	positive	55.02	6.89
ape_sample_08	2	P. falciparum	1.6	23.62	positive	60.89	7.1
ape_sample_08	3	P. falciparum	1.6	23.13	positive	52.61	5.37
ape_sample_08	4	P. falciparum	1.6	24.07	positive	24.83	3.52
ape_sample_09	1	P. falciparum	4	22.77	positive	29.03	3.33
ape_sample_09	2	P. falciparum	4	22.75	positive	32.71	4.18
ape_sample_09	3	P. falciparum	4	22.45	positive	27.68	3.13
ape_sample_09	4	P. falciparum	4	22.7	positive	20.54	2.69
ape_sample_10	1	P. falciparum	8	21.35	positive	62.49	7.4
ape_sample_10	2	P. falciparum	8	21.3	positive	62.63	8.35
ape_sample_10	3	P. falciparum	8	21.13	positive	65.85	7.17
ape_sample_10	4	P. falciparum	8	22.21	positive	25.29	4.03
ape_sample_11	1	P. falciparum	20	19.93	positive	37.07	4.33
ape_sample_11	2	P. falciparum	20	20.91	positive	37.74	5.25
ape_sample_11	3	P. falciparum	20	20.4	positive	33.57	4.33
ape_sample_11	4	P. falciparum	20	19.63	positive	30.02	3.09
ape_sample_12	1	P. falciparum	40	19.46	positive	54.94	6.81
ape_sample_12	2	P. falciparum	40	18.6	positive	62.97	7.99
ape_sample_12	3	P. falciparum	40	19.06	positive	55.92	7.01
ape_sample_12	4	P. falciparum	40	20.08	positive	27.18	4.56
ape_sample_13	1	P. falciparum	100	18.42	positive	30.95	3.75
ape_sample_13	2	P. falciparum	100	18.43	positive	35.81	5.36
ape_sample_13	3	P. falciparum	100	18.93	positive	30.83	4.58
ape_sample_13	4	P. falciparum	100	18.49	positive	21.97	3.27
ape_sample_14	1	P. falciparum	200	17.35	positive	39.21	5.59
ape_sample_14	2	P. falciparum	200	17.28	positive	44.65	6.8
ape_sample_14	3	P. falciparum	200	17.88	positive	44.37	5.8
ape_sample_14	4	P. falciparum	200	17.23	positive	20.13	3.55
ape_sample_15	1	P. falciparum	500	16.89	positive	16.28	3.14
ape_sample_15	2	P. falciparum	500	16.88	positive	19.75	3.25
ape_sample_15	3	P. falciparum	500	16.8	positive	18.92	3.17
ape_sample_15	4	P. falciparum	500	17.06	positive	16.38	2.54
ape_sample_16	1	Zika virus	NA	-1	negative	0	0
ape_sample_16	2	Zika virus	NA	-1	negative	0.12	0.04
ape_sample_16	3	Zika virus	NA	-1	negative	0	0
ape_sample_17	1	Yellow fever virus sample 1	NA	-1	negative	0	0
ape_sample_17	2	Yellow fever virus sample 1	NA	-1	negative	0.96	0.21
ape_sample_17	3	Yellow fever virus sample 1	NA	-1	negative	0.48	0.08
ape_sample_18	1	Yellow fever virus sample 2	NA	-1	negative	0	0
ape_sample_18	2	Yellow fever virus sample 2	NA	-1	negative	0.39	0.07
ape_sample_18	3	Yellow fever virus sample 2	NA	-1	negative	0.22	0.15
ape_sample_19	1	Salmonella enterica serovar typhi	NA	-1	negative	0	0
ape_sample_19	2	Salmonella enterica serovar typhi	NA	-1	negative	0.24	0.08
ape_sample_19	3	Salmonella enterica serovar typhi	NA	-1	negative	0.2	1.26
ape_sample_20	1	P. vivax	NA	27.02	positive	26.65	2.92
ape_sample_20	2	P. vivax	NA	27.17	positive	23.71	2.6
ape_sample_20	3	P. vivax	NA	27.59	positive	34.7	4.86
ape_sample_21	1	P. ovale spp. sample 2	NA	28.37	positive	38.86	4.59
ape_sample_21	2	P. ovale spp. sample 2	NA	27.28	positive	37.89	4.31
ape_sample_21	3	P. ovale spp. sample 2	NA	27.47	positive	40.14	4.68
ape_sample_22	1	P. ovale spp. sample 1	NA	31.34	positive	30.08	3.8
ape_sample_22	2	P. ovale spp. sample 1	NA	29.69	positive	22.86	2.13
ape_sample_22	3	P. ovale spp. sample 1	NA	31.45	positive	19.56	2.02
ape_sample_23	1	P. malariae sample 3	NA	32.86	positive	18.9	2.68
ape_sample_23	2	P. malariae sample 3	NA	34.21	positive	19.74	1.96
ape_sample_23	3	P. malariae sample 3	NA	34.17	positive	20.48	2.35
ape_sample_24	1	P. malariae sample 2	NA	35.25	positive	16.35	2.08
ape_sample_24	2	P. malariae sample 2	NA	35.3	positive	23.55	2.58
ape_sample_24	3	P. malariae sample 2	NA	34.97	positive	29.02	3.52
ape_sample_25	1	P. malariae sample 1	NA	-1	negative	3.76	0.34
ape_sample_25	2	P. malariae sample 1	NA	32.72	positive	13.64	2.21
ape_sample_25	3	P. malariae sample 1	NA	-1	negative	2.16	0.23
ape_sample_26	1	pathogen-free human blood sample 1	NA	-1	negative	0	0
ape_sample_26	2	pathogen-free human blood sample 1	NA	-1	negative	0	0
ape_sample_26	3	pathogen-free human blood sample 1	NA	-1	negative	0.64	0.03
ape_sample_27	1	pathogen-free human blood sample 2	NA	-1	negative	0.06	0.12
ape_sample_27	2	pathogen-free human blood sample 2	NA	-1	negative	0	0
ape_sample_27	3	pathogen-free human blood sample 2	NA	-1	negative	0.59	0.03
ape_sample_28	1	Water	NA	-1	negative	0.51	0.04
ape_sample_28	2	Water	NA	-1	negative	0.13	0.04
ape_sample_28	3	Water	NA	-1	negative	0	0
ape_sample_29	1	Dengue virus sertype 3, sample 1	NA	-1	negative	0.99	0.21
ape_sample_29	2	Dengue virus sertype 3, sample 1	NA	-1	negative	0	0
ape_sample_29	3	Dengue virus sertype 3, sample 1	NA	-1	negative	0	0
ape_sample_30	1	Dengue virus sertype 3, sample 2	NA	-1	negative	0	0
ape_sample_30	2	Dengue virus sertype 3, sample 2	NA	-1	negative	0.28	0.05
ape_sample_30	3	Dengue virus sertype 3, sample 2	NA	-1	negative	0.37	0.1
ape_sample_31	1	Cryptosporidium parvum	NA	-1	negative	0	0
ape_sample_31	2	Cryptosporidium parvum	NA	-1	negative	0	0
ape_sample_31	3	Cryptosporidium parvum	NA	-1	negative	0.29	0.03
ape_sample_32	1	Chikungunya virus	NA	-1	negative	0.63	0.58
ape_sample_32	2	Chikungunya virus	NA	-1	negative	0	0.18
ape_sample_32	3	Chikungunya virus	NA	-1	negative	0.61	0.41
ape_sample_33	1	Cryptosporidium homini	NA	-1	negative	0	0
ape_sample_33	2	Cryptosporidium homini	NA	-1	negative	0.5	0.06
ape_sample_33	3	Cryptosporidium homini	NA	-1	negative	0.3	0.08

## Sheet: asymptomatic_cohort_data
sample_id	PlasmoPod_Cq	PlasmoPod_result	age_group	RDT_result	Cq reference RT-qPCR assay
asym_cohort_eg_001	34	positive	children	PfHRP2/panLDH positive	26.7942
asym_cohort_eg_002	27.48	positive	children	PfHRP2/panLDH positive	29.2526
asym_cohort_eg_003	29.4	positive	children	panLDH positive	32.7403
asym_cohort_eg_004	34.13	positive	children	PfHRP2 positive	35.3232
asym_cohort_eg_006	-1	negative	adults	negative	36.8264
asym_cohort_eg_007	26.27	positive	children	PfHRP2/panLDH positive	27.481
asym_cohort_eg_008	32.57	positive	children	panLDH positive	29.9112
asym_cohort_eg_009	29.89	positive	children	PfHRP2/panLDH positive	31.0804
asym_cohort_eg_010	30.12	positive	children	PfHRP2/panLDH positive	32.056
asym_cohort_eg_011	30.06	positive	children	PfHRP2/panLDH positive	32.3002
asym_cohort_eg_012	31.12	positive	children	PfHRP2 positive	33.3138
asym_cohort_eg_013	33.14	positive	children	PfHRP2 positive	35.6894
asym_cohort_eg_014	35.34	positive	adults	PfHRP2/panLDH positive	32.9081
asym_cohort_eg_015	24.27	positive	children	PfHRP2/panLDH positive	25.9605
asym_cohort_eg_016	-1	negative	children	PfHRP2/panLDH positive	30.2058
asym_cohort_eg_017	29.73	positive	children	PfHRP2/panLDH positive	30.6049
asym_cohort_eg_018	31.87	positive	children	PfHRP2/panLDH positive	32.9569
asym_cohort_eg_019	30.87	positive	children	PfHRP2/panLDH positive	33.1341
asym_cohort_eg_020	32.29	positive	adults	negative	34.2906
asym_cohort_eg_021	35.29	positive	adults	panLDH positive	37.0994
asym_cohort_eg_022	35	positive	adults	PfHRP2/panLDH positive	32.7733
asym_cohort_eg_023	-1	negative	adults	PfHRP2/panLDH positive	32.9308
asym_cohort_eg_024	33.52	positive	adults	panLDH positive	36.4728
asym_cohort_eg_025	37.82	positive	adults	PfHRP2 positive	36.5411
asym_cohort_eg_026	32.54	positive	adults	panLDH positive	33.769
asym_cohort_eg_027	30.74	positive	adults	PfHRP2 positive	33.2325
asym_cohort_eg_028	32.99	positive	adults	PfHRP2 positive	34.2484
asym_cohort_eg_029	30.38	positive	adults	negative	32.9022
asym_cohort_eg_030	32.46	positive	adults	negative	32.1128
asym_cohort_eg_031	34.24	positive	adults	PfHRP2/panLDH positive	31.0937
asym_cohort_eg_032	36	positive	adults	PfHRP2 positive	37.1745
asym_cohort_eg_033	35.67	positive	adults	negative	38.1153
asym_cohort_eg_034	26.76	positive	children	PfHRP2/panLDH positive	29.5018
asym_cohort_eg_035	30.16	positive	children	PfHRP2/panLDH positive	29.6442
asym_cohort_eg_036	28.18	positive	children	PfHRP2/panLDH positive	29.7049
asym_cohort_eg_037	31.24	positive	children	negative	33.8967
asym_cohort_eg_038	-1	negative	adults	PfHRP2/panLDH positive	31.5018
asym_cohort_eg_039	-1	negative	adults	negative	37.0214
asym_cohort_eg_040	34.74	positive	adults	negative	37.0217
asym_cohort_eg_041	38	positive	adults	PfHRP2 positive	37.825
asym_cohort_eg_042	38	positive	adults	negative	37.6685
asym_cohort_eg_043	33.8	positive	adults	PfHRP2 positive	36.4604
asym_cohort_eg_044	30.29	positive	adults	panLDH positive	32.2518
asym_cohort_eg_045	35	positive	adults	panLDH positive	35.5207
asym_cohort_eg_046	36.92	positive	adults	negative	37.0581
asym_cohort_eg_047	-1	negative	adults	panLDH positive	38.3434
asym_cohort_eg_048	36.17	positive	adults	PfHRP2 positive	36.4056
asym_cohort_eg_049	34.44	positive	adults	negative	37.4544
asym_cohort_eg_050	36.21	positive	adults	PfHRP2/panLDH positive	33.1385
asym_cohort_eg_051	-1	negative	adults	negative	36.4341
asym_cohort_eg_052	-1	negative	adults	negative	33.3948
asym_cohort_eg_053	36.48	positive	adults	panLDH positive	38.9618
asym_cohort_eg_054	28.28	positive	children	PfHRP2/panLDH positive	29.8071
asym_cohort_eg_055	30.8	positive	children	PfHRP2/panLDH positive	31.4724
asym_cohort_eg_056	33.74	positive	children	panLDH positive	36.1037
asym_cohort_eg_057	-1	negative	adults	negative	37.2587
asym_cohort_eg_058	33.74	positive	adults	panLDH positive	37.0531
asym_cohort_eg_059	33.46	positive	adults	panLDH positive	34.7783
asym_cohort_eg_060	36.87	positive	adults	panLDH positive	36.2333
asym_cohort_eg_061	-1	negative	adults	negative	36.5572
asym_cohort_eg_062	33.27	positive	adults	PfHRP2/panLDH positive	35.6212
asym_cohort_eg_063	35.51	positive	adults	panLDH positive	38.2967
asym_cohort_eg_064	-1	negative	adults	panLDH positive	36.7957
asym_cohort_eg_065	36	positive	adults	panLDH positive	38.3138
asym_cohort_eg_066	27.76	positive	children	PfHRP2/panLDH positive	30.7066
asym_cohort_eg_067	-1	negative	children	panLDH positive	35.0558
asym_cohort_eg_068	26.58	positive	adults	PfHRP2/panLDH positive	28.5843
asym_cohort_eg_069	27.43	positive	adults	PfHRP2/panLDH positive	30.0709
asym_cohort_eg_070	30.53	positive	adults	PfHRP2/panLDH positive	33.1812
asym_cohort_eg_071	-1	negative	adults	negative	37.5021
asym_cohort_eg_072	37.17	positive	adults	PfHRP2 positive	38.1872
asym_cohort_eg_073	-1	negative	adults	negative	34.0839
asym_cohort_eg_074	35.65	positive	adults	panLDH positive	36.8614
asym_cohort_eg_075	35	positive	adults	PfHRP2/panLDH positive	31.7514
asym_cohort_eg_076	-1	negative	adults	negative	37.0248
asym_cohort_eg_077	20.97	positive	adults	PfHRP2/panLDH positive	24.151
asym_cohort_eg_078	35.31	positive	adults	PfHRP2/panLDH positive	28.416
asym_cohort_eg_079	25.16	positive	children	PfHRP2/panLDH positive	27.3109
asym_cohort_eg_080	30.83	positive	children	PfHRP2/panLDH positive	32.7396
asym_cohort_eg_081	35.31	positive	adults	negative	37.4222
asym_cohort_eg_082	34.27	positive	adults	PfHRP2/panLDH positive	36.1199
asym_cohort_eg_083	-1	negative	adults	panLDH positive	38.0973
asym_cohort_eg_084	25.36	positive	adults	PfHRP2/panLDH positive	27.0327
asym_cohort_eg_085	28.63	positive	adults	PfHRP2/panLDH positive	28.9623
asym_cohort_eg_086	26.56	positive	adults	PfHRP2/panLDH positive	29.1874
asym_cohort_eg_087	35.15	positive	adults	panLDH positive	35.9787
asym_cohort_eg_088	27.45	positive	children	PfHRP2/panLDH positive	29.5315
asym_cohort_eg_089	29	positive	children	PfHRP2/panLDH positive	30.4677
asym_cohort_eg_090	34.11	positive	children	PfHRP2/panLDH positive	35.4847
asym_cohort_eg_091	23.85	positive	children	PfHRP2/panLDH positive	23.7571
asym_cohort_eg_092	-1	negative	children	PfHRP2/panLDH positive	30.37
asym_cohort_eg_093	-1	negative	children	panLDH positive	30.4304
asym_cohort_eg_094	27.96	positive	children	PfHRP2/panLDH positive	30.4542
asym_cohort_eg_095	30.57	positive	children	panLDH positive	34.0189
asym_cohort_eg_096	32.37	positive	children	PfHRP2/panLDH positive	35.235
asym_cohort_eg_097	38	positive	children	negative	37.1359
asym_cohort_eg_098	-1	negative	children	PfHRP2/panLDH positive	31.0995
asym_cohort_eg_099	20.4	positive	children	PfHRP2/panLDH positive	23.6056
asym_cohort_eg_099	36.37	positive	children	PfHRP2 positive	34.5098
asym_cohort_eg_100	26.28	positive	children	PfHRP2/panLDH positive	27.8593
asym_cohort_eg_101	36.99	positive	children	panLDH positive	37.8497
asym_cohort_eg_102	30.92	positive	children	PfHRP2/panLDH positive	29.282

## Sheet: symptomatic_chohort_data
study_id	pfhrp2_rdt	panldh_rdt	tbs_res	tbs_quant_pf/uL	pfrnr2_quant_pf/uL	parasite_density_group	PlasmoPod_Cq	PlasmoPod_result	pspp18s_cq	pf18s_cq	pfhrp2_cq	pfhrp3_cq	pfrnr2_cq	hsrnasep_cq	pk_cq	pm_cq	po_cq	pv_cq	WBC	Neutrophil	Lymphocyte	Monocyte	Eosinophil	Basophil	RBC	Hb	Ht	MCV	TGMH	MCHC	IDR	Platelett	MPV
symp_cohort_car_001	0	0	0		NA	negative	-1	negative	NA	NA	NA	NA	NA	27.2271	NA	NA	NA	NA	28.1	55.6	33.1	7.5	0.9	2.9	1.92	5.2	14.9	77	27.1	35	16.5	44	9.6
symp_cohort_car_004	0	0	0		NA	negative	-1	negative	NA	NA	NA	NA	NA	28.0684	NA	NA	NA	NA	10.8	43.6	45.8	9.3	0.5	0.8	3.95	10.4	31	78	26.4	33.6	16.8	399	7.8
symp_cohort_car_007	0	0	0		NA	negative	-1	negative	NA	NA	NA	NA	NA	29.8522	NA	NA	NA	NA	4.9	55.6	30.5	12.2	1.2	0.5	4.47	13.9	40.9	91	31	33.9	14.7	184	8.4
symp_cohort_car_008	0	0	0		NA	negative	-1	negative	NA	NA	NA	NA	NA	28.7327	NA	NA	NA	NA	9.2	60.3	32.6	5.7	0.7	0.7	4.35	11.9	34.7	80	27.3	34.2	15.4	205	7.6
symp_cohort_car_009	0	0	0		NA	negative	-1	negative	NA	NA	NA	NA	NA	30.4179	NA	NA	NA	NA	6.7	31.6	54	4.7	9.1	0.6	3.57	10.1	29.6	83	28.4	34.2	14.9	309	7.6
symp_cohort_car_010	0	0	0		NA	negative	-1	negative	NA	NA	NA	NA	NA	29.0289	NA	NA	NA	NA	19.4	36.9	52.8	7.5	1.6	1.2	4.68	11.1	33.5	72	23.7	33.1	16.2	295	9.6
symp_cohort_car_014	0	0	0		NA	negative	-1	negative	NA	NA	NA	NA	NA	29.5439	NA	NA	NA	NA	8.3	55.6	29.5	11.1	0.6	3.2	4.18	11.3	32.5	78	26.9	34.7	16.1	572	6.3
symp_cohort_car_015	0	0	0		NA	negative	-1	negative	NA	NA	NA	NA	NA	27.5018	NA	NA	NA	NA	11	56.2	36.7	3.3	3	0.8	4.16	11.7	33.4	80	28.2	35	13.9	383	6.4
symp_cohort_car_016	0	0	0		NA	negative	-1	negative	NA	NA	NA	NA	NA	28.3102	NA	NA	NA	NA	15.5	28.6	63.6	5.7	0.6	1.5	4.89	12.2	35.3	72	25	34.7	15.4	234	8.7
symp_cohort_car_017	0	0	0		NA	negative	-1	negative	NA	NA	NA	NA	NA	27.6473	NA	NA	NA	NA	12.2	82.4	11.8	2.4	2.7	0.7	3.7	11.5	32.8	89	31	34.9	15.3	309	8.3
symp_cohort_car_018	0	0	0		NA	negative	-1	negative	NA	NA	NA	NA	NA	29.203	NA	NA	NA	NA	11.4	54.5	31.3	11.8	1.6	0.8	3.83	9.3	29.1	76	24.3	31.8	18.2	182	9.9
symp_cohort_car_022	0	0	0		NA	negative	-1	negative	NA	NA	NA	NA	NA	28.5067	NA	NA	NA	NA	5.3	63.4	23.5	12.1	0.5	0.5	4.3	12.2	35.8	83	28.3	34	14	391	7.7
symp_cohort_car_023	1	0	0		NA	negative	-1	negative	NA	NA	NA	NA	NA	30.3094	NA	NA	NA	NA	3.1	55.2	34.5	9.3	0.6	0.4	4.06	12	34.6	85	29.7	34.8	14.6	119	7.6
symp_cohort_car_028	1	1	0		NA	negative	-1	negative	NA	NA	NA	NA	NA	27.1963	NA	NA	NA	NA	46.8	23.6	67.2	6.4	1.6	1.2	0.84	3.6	11.9	138	42.7	31	15.7	391	8.3
symp_cohort_car_030	0	0	0		NA	negative	-1	negative	NA	NA	NA	NA	NA	28.3945	NA	NA	NA	NA	15.2	74.5	15.4	8.8	0.8	0.5	3.74	9.1	28.2	76	24.3	32.2	23.1	584	7.7
symp_cohort_car_031	0	0	0		NA	negative	-1	negative	NA	NA	NA	NA	NA	27.5506	NA	NA	NA	NA	15.3	53.1	36.2	8.4	1.6	0.7	2.68	7.4	21.6	81	27.7	34.4	20	44	7.3
symp_cohort_car_044	0	0	0			moderate	-1	negative	32.2797	36.9753	-1	-1	-1	29.0096	-1	-1	-1	-1	8	42	41	15.8	0.4	0.8	4.41	12.5	36.9	84	28.3	33.8	15.6	322	7.6
symp_cohort_car_047	0	0	0			moderate	-1	negative	33.4044	37.7047	-1	-1	-1	27.8045	-1	-1	-1	-1	17.3	39.4	49.5	9.2	0.4	1.5	4.8	10.2	30.8	64	21.2	33	17.4	201	7.3
symp_cohort_car_045	1	0	0			moderate	34.2	positive	28.2341	31.9453	-1	-1	-1	27.2282	-1	-1	-1	-1	16.6	40.4	44.3	11.9	2.3	1.1	4.28	7.6	25.4	59	17.7	29.8	22.1	763	6.4
symp_cohort_car_046	0	0	0			moderate	32.79	positive	29.8729	32.0584	-1	-1	-1	29.9137	-1	-1	-1	-1	12.5	54.1	39.9	4.7	0.6	0.7	4.46	11.3	33.2	74	25.4	34.1	21.2	264	7.9
symp_cohort_car_043	1	0	1	120	51.455	moderate	28.35	positive	21.6215	23.9848	36.3729	38.1259	34.0496	27.0205	-1	-1	-1	-1	15.6	61	28.7	8	1.1	1.2	2.44	7.3	20.9	85	30.1	35.2	16	371	7.4
symp_cohort_car_006	1	1	0		638.319	moderate	22.165	positive	17.8891	20.4512	33.6341	34.8713	30.3751	28.9257	-1	-1	-1	-1	4.9	22.3	56.3	2.7	1.1	0.6	2.93	6.6	19.6	67	22.5	33.6	21.8	20	6.8
symp_cohort_car_002	1	1	0		188.218	moderate	21.47	positive	18.357	20.1016	34.9272	38.306	32.1571	27.1958	-1	-1	-1	-1	11	59.2	26.4	12.4	0.6	1.4	4.57	9.5	29.7	65	20.8	32.1	18.6	102	7.7
symp_cohort_car_026	1	0	0		1851.47	moderate	21.085	positive	16.2433	18.0384	32.3497	33.01	28.8211	24.3484	-1	-1	-1	-1	41	24.3	18.8	8.9	0.3	1.6	2.73	7.7	24.1	88	28.1	31.9	16.3	605	7
symp_cohort_car_038	1	1	1	780	2696.44	moderate	21.055	positive	16.0352	19.157	31.1264	32.3533	28.2725	28.2759	-1	-1	-1	-1	7	79	15.4	4.3	1.1	0.2	3.25	7.3	22.6	70	22.5	32.3	19	272	8.1
symp_cohort_car_032	0	0	0		1518.75	moderate	20.995	positive	17.0636	18.4611	30.7831	32.4163	29.1102	25.9264	-1	-1	-1	-1	9.1	57.1	25.5	11	6	0.4	4.46	11.9	34.7	78	26.6	34.2	13.4	353	5.9
symp_cohort_car_013	1	1	1	120	155.655	moderate	20.455	positive	15.7061	21.1901	32.6128	32.8094	30.5897	26.3611	-1	-1	-1	-1	11.8	73.3	21	4.2	1	0.5	0.95	2.8	7.9	83	29.5	35.4	15.5	145	7.3
symp_cohort_car_025	1	0	1	7900	12749.8	high	20.4	positive	13.6128	14.1684	28.7121	30.2558	26.0055	27.2655	-1	-1	-1	-1	8.4	61.3	29.2	7.3	1.4	0.8	1.79	4.5	14.1	79	25.4	32.2	15.9	161	7.8
symp_cohort_car_034	1	1	1	1840	798.048	moderate	19.92	positive	15.9701	18.3568	32.5187	33.0649	30.0492	28.2662	-1	-1	-1	-1	10.3	77.6	15.6	4.9	1	0.6	5.04	11	33.8	67	21.8	32.5	18.1	431	7.9
symp_cohort_car_036	1	1	1	8000	14173.5	high	19.34	positive	16.1006	17.5532	28.714	29.9215	25.851	26.7781	-1	-1	-1	-1	12.3	40.1	46.3	11.2	0.5	1.9	1.76	5.2	14.2	81	29.3	36.3	15.9	55	9.1
symp_cohort_car_029	0	0	0		6826.01	high	19.335	positive	15.5929	18.0588	28.8981	30.3345	26.9172	25.0989	-1	-1	-1	-1	3.4	39.4	38.7	20.8	0.6	0.5	3.86	10.4	30.7	79	27	33.9	14.2	102	9.3
symp_cohort_car_033	1	1	1	5200	4713.26	moderate	19.33	positive	17.3289	18.991	30.0195	31.0645	27.4576	25.7277	-1	-1	-1	-1	21.8	51.3	36.3	10.1	1.2	1.1	1.05	3.2	9	86	30.9	36.1	14.2	350	7.8
symp_cohort_car_024	1	0	1	12400	8390.81	high	18.58	positive	11.0841	14.6073	28.8824	28.9614	26.616	27.4716	-1	-1	-1	-1	8.7	21.5	62.9	12.3	2	1.3	4.6	7.9	26.1	57	17.1	30.1	23.2	386	8.3
symp_cohort_car_012	1	1	1	7480	3341.3	moderate	18.3	positive	14.4848	17.1117	32.043	33.2172	27.9596	28.5736	-1	-1	-1	-1	5.4	66.9	22.8	7.5	1.8	1	2.51	6.6	18.6	74	26.1	35.3	16.6	61	9.1
symp_cohort_car_011	1	1	0		532.693	moderate	18.045	positive	16.6061	17.4833	33.4436	34.3039	30.639	27.0884	-1	-1	-1	-1	16.9	30.8	55.5	11.3	0.7	1.7	2.06	4.4	13.6	66	21.5	32.6	21.3	197	7.9
symp_cohort_car_041	1	1	1	720	4860.35	moderate	18.01	positive	14.2844	16.5261	31.9304	31.5678	27.4128	30.0632	-1	-1	-1	-1	4.6	69.4	18.9	10.6	0.8	0.3	4.91	12.8	37.5	76	26.1	34.3	14.8	140	7.4
symp_cohort_car_035	1	1	1	2400	25800	high	17.625	positive	13.775	16.0382	27.4906	28.754	24.977	26.3154	-1	-1	-1	-1	12	41.5	45.6	9.9	1.8	1.2	2.43	4.8	15.1	62	19.9	32.1	18.9	179	8.6
symp_cohort_car_003	1	1	1	2660	48371.2	high	17.465	positive	12.7053	13.1581	25.5828	26.8324	24.0598	25.4241	-1	-1	-1	-1	40.7	40.3	38	3.1	1.2	2.3	2.04	4	11.7	58	19.8	34.4	19.8	123	7.7
symp_cohort_car_021	1	1	1	10400	11591.8	high	17.13	positive	13.1937	13.3042	29.9162	31.1774	26.1444	27.8181	-1	-1	-1	-1	5.9	39.8	49.7	8.6	0.8	1.1	2.91	6.6	19.2	66	22.6	34.3	16.2	57	9.6
symp_cohort_car_042	1	1	1	800	8165.81	high	16.97	positive	13.7545	15.4791	30.2105	31.3067	26.6557	29.2004	-1	-1	-1	-1	9	78.1	15.7	4.4	0.8	1	3.98	11.1	32.6	82	27.9	34.1	15.8	160	8.1
symp_cohort_car_040	1	1	1	7800	32891.5	high	16.85	positive	13.3589	15.9954	27.8497	28.5583	24.6226	29.1251	-1	-1	-1	-1	6.5	44.7	36.3	15.8	1.2	2	3.41	9.8	28.1	82	28.8	35	13.4	50	9
symp_cohort_car_037	1	1	1	1280	47548.1	high	16.24	positive	14.0193	14.412	25.6319	27.3045	24.0848	24.9133	-1	-1	-1	-1	36.7	15.5	54	12	0.3	4.5	2.43	6	16.9	70	24.8	35.6	17	67	8.2
symp_cohort_car_005	1	1	1	3200	36038.6	high	15.62	positive	11.0876	15.6581	27.4319	27.22	24.4893	28.6792	-1	-1	-1	-1	8.7	43.3	41.6	10.4	0.5	4.2	4.11	9.2	28.3	69	22.5	32.6	21.4	19	NA
symp_cohort_car_019	1	1	1	9800	63776.3	high	15.53	positive	12.8639	12.295	26.6202	27.5263	23.6563	26.1656	-1	-1	-1	-1	28.3	40.2	48.2	8.5	1	2.1	2.94	7.4	21.6	73	25.1	34.3	18.8	35	7.8
symp_cohort_car_027	1	1	1	18000	69673.6	high	15.16	positive	8.9596	13.5933	25.8732	24.8968	23.5273	29.2147	-1	-1	-1	-1	3.9	46.6	40.8	10.6	1.1	0.9	3.45	8.5	26.3	76	24.5	32.2	17.1	45	8.2
symp_cohort_car_020	1	1	0		22610.4	high	15.01	positive	13.0555	14.135	27.2446	28.1823	25.1695	26.2281	-1	-1	-1	-1	26.4	32.5	53.7	11.1	0.7	2	2.88	7.2	21	73	25	34.2	18.1	34	8.4
symp_cohort_car_039	1	1	1	18800	332983	high	13.365	positive	11.3301	13.6849	23.9353	24.6452	21.2447	27.1345	-1	-1	-1	-1	12.7	41.8	45.6	10.7	0.9	1	1.33	3.9	12	90	29.1	32.3	17.4	197	7.9
